# Supplementary material for: Genome-Wide Identification of Glutathione S-Transferase Genes in Eggplant (Solanum melongena L.) Reveals Their Potential Role in Anthocyanin Accumulation on the Fruit Peel
Source: Int J Mol Sci. 2024 Apr 11;25(8):4260. doi: 10.3390/ijms25084260 (PMC11050406; doi:10.3390/ijms25084260)
Supplement: Supplementary file 1 [file ijms-25-04260-s001.zip]

Archive with 11 entries (11 files):
- supplementary file/~$Table S8.xlsx
- supplementary file/Figure S1.jpg
- supplementary file/Table S1.xlsx
- supplementary file/Table S2.xlsx
- supplementary file/Table S3.xlsx
- supplementary file/Table S4.xlsx
- supplementary file/Table S5.xlsx
- supplementary file/Table S6.xlsx
- supplementary file/Table S7.xlsx
- supplementary file/Table S8.xlsx
- supplementary file/Table S9.xlsx
