# Supplementary material for: Genome-Wide Identification of Glutathione S-Transferase Genes in Eggplant (Solanum melongena L.) Reveals Their Potential Role in Anthocyanin Accumulation on the Fruit Peel
Source: Int J Mol Sci. 2024 Apr 11;25(8):4260. doi: 10.3390/ijms25084260 (PMC11050406; doi:10.3390/ijms25084260)
Supplement: Supplementary file 1 [file ijms-25-04260-s001.zip › supplementary file/Table S1.xlsx]

## Sheet: Sheet1
	Table S1. Characteristics of GSTs in eggplant genome
SmGST13	SmDHAR1	Smechr0500548.1	E05	35.01	93.27	-0.175
SmGST40	SmDHAR2	Smechr1100162.1	E11	39.99	86.94	-0.286
SmGST18	SmEF1Bγ1	Smechr0600694.1	E06	40.1	78.21	-0.396
SmGST31	SmEF1Bγ2	Smechr0901946.1	E09	40.72	79.41	-0.373
SmGST6	SmGSTF1	Smechr0201996.1	E02	38.91	103.78	-0.034
SmGST15	SmGSTF2	Smechr0502407.1	E05	47.53	82.04	-0.547
SmGST17	SmGSTF3	Smechr0600022.1	E06	39.29	90.6	-0.138
SmGST32	SmGSTF4	Smechr0902065.1	E09	43.22	86.69	-0.141
SmGST14	SmGSTT1	Smechr0502113.1	E05	41.61	88.77	-0.304
SmGST20	SmGSTT2	Smechr0802345.1	E08	43.3	91.32	-0.201
SmGST21	SmGSTT3	Smechr0802346.1	E08	34.94	91.28	-0.369
SmGST2	SmGSTU1	Smechr0101012.1	E01	33.51	97.14	0.01
SmGST22	SmGSTU10	Smechr0900514.1	E09	31.4	83.72	-0.31
SmGST23	SmGSTU11	Smechr0900520.1	E09	40.42	92.1	-0.334
SmGST24	SmGSTU12	Smechr0900521.1	E09	38.31	86.68	-0.251
SmGST25	SmGSTU13	Smechr0900522.1	E09	33.53	86.27	-0.296
SmGST26	SmGSTU14	Smechr0900523.1	E09	36.62	90.73	-0.11
SmGST27	SmGSTU15	Smechr0900526.1	E09	31.2	97.05	-0.304
SmGST28	SmGSTU16	Smechr0900527.1	E09	37.38	98.71	-0.334
SmGST29	SmGSTU17	Smechr0900529.1	E09	43.86	104.39	-0.233
SmGST30	SmGSTU18	Smechr0901584.1	E09	58.87	95.91	-0.345
SmGST33	SmGSTU19	Smechr0902464.1	E09	32.21	94.42	-0.23
SmGST4	SmGSTU2	Smechr0101935.1	E01	34.3	97.51	-0.212
SmGST34	SmGSTU20	Smechr1000365.1	E10	32.86	89.05	-0.298
SmGST35	SmGSTU21	Smechr1000366.1	E10	32.22	93.84	-0.313
SmGST36	SmGSTU22	Smechr1000367.1	E10	44.07	96.53	-0.145
SmGST37	SmGSTU23	Smechr1001526.1	E10	33.88	94.68	-0.137
SmGST38	SmGSTU24	Smechr1001527.1	E10	25.18	95.84	-0.113
SmGST39	SmGSTU25	Smechr1002369.1	E10	33.81	89.5	-0.341
SmGST5	SmGSTU3	Smechr0201984.1	E02	47.7	81.5	-0.279
SmGST7	SmGSTU4	Smechr0303071.1	E03	53.57	95.18	-0.212
SmGST8	SmGSTU5	Smechr0400284.1	E04	30.4	83.23	-0.346
SmGST9	SmGSTU6	Smechr0400285.1	E04	42.93	80.26	-0.441
SmGST10	SmGSTU7	Smechr0400287.1	E04	41.68	85.23	-0.3
SmGST11	SmGSTU8	Smechr0400288.1	E04	36.29	86.63	-0.373
SmGST16	SmGSTU9	Smechr0502567.1	E05	26.24	91.72	-0.32
SmGST1	SmGSTZ1	Smechr0100825.1	E01	45.86	94.55	-0.235
SmGST3	SmGSTZ2	Smechr0101620.1	E01	51.48	84.82	-0.286
SmGST12	SmTCHQD1	Smechr0401375.1	E04	44.14	95	-0.27
SmGST19	SmTCHQD2	Smechr0601694.1	E06	28.56	129.74	0.108
Gene Name		Gene ID	Chr	II	AI	Gravy
					78.21
Instability index (II), Aliphatic index (AI), Hydropathicity (GRAVY)
