# Supplementary material for: Genome-Wide Identification of Glutathione S-Transferase Genes in Eggplant (Solanum melongena L.) Reveals Their Potential Role in Anthocyanin Accumulation on the Fruit Peel
Source: Int J Mol Sci. 2024 Apr 11;25(8):4260. doi: 10.3390/ijms25084260 (PMC11050406; doi:10.3390/ijms25084260)
Supplement: Supplementary file 1 [file ijms-25-04260-s001.zip › supplementary file/Table S3.xlsx]

## Sheet: Sheet1
	Table S3. SmGST protein domain information
Query	Hit type	PSSM-ID	From	To	E-Value	Bitscore	Accession	Short name	Incomplete	Superfamily
SmGST23	specific	397090	2	75	8.64843e-22	85.041	pfam02798	GST_N	-	cl00388
SmGST23	superfamily	444880	2	75	8.64843e-22	85.041	cl00388	Thioredoxin_like superfamily	-	-
SmGST23	non-specific	433190	12	81	1.01347e-17	74.1861	pfam13417	GST_N_3	-	cl00388
SmGST23	specific	425439	116	191	9.61188e-17	72.3249	pfam00043	GST_C	N	cl02776
SmGST23	superfamily	445916	116	191	9.61188e-17	72.3249	cl02776	GST_C_family superfamily	N	-
SmGST23	non-specific	433184	12	76	6.32933e-15	66.885	pfam13409	GST_N_2	-	cl00388
SmGST23	non-specific	435765	13	103	2.96212e-05	41.4083	pfam17172	GST_N_4	-	cl25458
SmGST23	superfamily	435765	13	103	2.96212e-05	41.4083	cl25458	GST_N_4 superfamily	-	-
SmGST23	non-specific	433185	119	187	0.000692498	36.9147	pfam13410	GST_C_2	-	cl02776
SmGST24	specific	397090	2	75	2.52014e-18	75.7962	pfam02798	GST_N	-	cl00388
SmGST24	superfamily	444880	2	75	2.52014e-18	75.7962	cl00388	Thioredoxin_like superfamily	-	-
SmGST24	specific	425439	95	189	1.62473e-17	74.2509	pfam00043	GST_C	-	cl02776
SmGST24	superfamily	445916	95	189	1.62473e-17	74.2509	cl02776	GST_C_family superfamily	-	-
SmGST24	non-specific	433190	6	80	4.63336e-16	69.9489	pfam13417	GST_N_3	-	cl00388
SmGST24	non-specific	433184	11	76	6.58624e-10	53.403	pfam13409	GST_N_2	-	cl00388
SmGST22	specific	397090	5	76	8.79282e-23	87.7374	pfam02798	GST_N	-	cl00388
SmGST22	superfamily	444880	5	76	8.79282e-23	87.7374	cl00388	Thioredoxin_like superfamily	-	-
SmGST22	non-specific	433190	7	82	7.94821e-19	77.2677	pfam13417	GST_N_3	-	cl00388
SmGST22	specific	425439	96	191	3.37514e-16	71.1693	pfam00043	GST_C	-	cl02776
SmGST22	superfamily	445916	96	191	3.37514e-16	71.1693	cl02776	GST_C_family superfamily	-	-
SmGST22	non-specific	433184	12	77	1.36125e-15	68.811	pfam13409	GST_N_2	-	cl00388
SmGST25	specific	397090	2	75	3.37711e-20	80.8038	pfam02798	GST_N	-	cl00388
SmGST25	superfamily	444880	2	75	3.37711e-20	80.8038	cl00388	Thioredoxin_like superfamily	-	-
SmGST25	non-specific	433190	6	81	1.55959e-16	71.1045	pfam13417	GST_N_3	-	cl00388
SmGST25	non-specific	433184	11	76	7.80472e-14	63.8034	pfam13409	GST_N_2	-	cl00388
SmGST25	specific	425439	95	190	1.38297e-12	61.1541	pfam00043	GST_C	-	cl02776
SmGST25	superfamily	445916	95	190	1.38297e-12	61.1541	cl02776	GST_C_family superfamily	-	-
SmGST25	non-specific	435765	22	104	5.48481e-06	43.3343	pfam17172	GST_N_4	-	cl25458
SmGST25	superfamily	435765	22	104	5.48481e-06	43.3343	cl25458	GST_N_4 superfamily	-	-
SmGST26	specific	397090	4	75	1.36701e-19	79.263	pfam02798	GST_N	-	cl00388
SmGST26	superfamily	444880	4	75	1.36701e-19	79.263	cl00388	Thioredoxin_like superfamily	-	-
SmGST26	non-specific	433190	6	81	4.13823e-19	78.0381	pfam13417	GST_N_3	-	cl00388
SmGST26	non-specific	433184	12	76	8.93746e-15	66.4998	pfam13409	GST_N_2	-	cl00388
SmGST26	non-specific	425439	129	191	9.52625e-08	48.0573	pfam00043	GST_C	N	cl02776
SmGST26	superfamily	445916	129	191	9.52625e-08	48.0573	cl02776	GST_C_family superfamily	N	-
SmGST26	non-specific	435765	13	103	0.00012231	39.8675	pfam17172	GST_N_4	-	cl25458
SmGST26	superfamily	435765	13	103	0.00012231	39.8675	cl25458	GST_N_4 superfamily	-	-
SmGST39	specific	397090	2	75	7.06242e-18	74.6406	pfam02798	GST_N	-	cl00388
SmGST39	superfamily	444880	2	75	7.06242e-18	74.6406	cl00388	Thioredoxin_like superfamily	-	-
SmGST39	non-specific	433190	6	81	4.14389e-17	72.6453	pfam13417	GST_N_3	-	cl00388
SmGST39	specific	425439	95	187	1.25059e-13	64.2357	pfam00043	GST_C	-	cl02776
SmGST39	superfamily	445916	95	187	1.25059e-13	64.2357	cl02776	GST_C_family superfamily	-	-
SmGST39	non-specific	433184	12	76	5.96375e-11	56.0994	pfam13409	GST_N_2	-	cl00388
SmGST39	non-specific	435765	22	108	0.0026827	36.0155	pfam17172	GST_N_4	-	cl25458
SmGST39	superfamily	435765	22	108	0.0026827	36.0155	cl25458	GST_N_4 superfamily	-	-
SmGST4	specific	397090	4	75	1.70697e-16	71.1738	pfam02798	GST_N	-	cl00388
SmGST4	superfamily	444880	4	75	1.70697e-16	71.1738	cl00388	Thioredoxin_like superfamily	-	-
SmGST4	non-specific	433190	7	76	7.01023e-14	64.1709	pfam13417	GST_N_3	-	cl00388
SmGST4	non-specific	433184	13	76	1.10596e-12	60.7218	pfam13409	GST_N_2	-	cl00388
SmGST4	non-specific	425439	113	194	1.49172e-10	55.7613	pfam00043	GST_C	-	cl02776
SmGST4	superfamily	445916	113	194	1.49172e-10	55.7613	cl02776	GST_C_family superfamily	-	-
SmGST4	non-specific	433185	122	190	0.000156706	38.8407	pfam13410	GST_C_2	-	cl02776
SmGST27	specific	433190	6	76	9.7079e-20	79.5789	pfam13417	GST_N_3	-	cl00388
SmGST27	superfamily	444880	6	76	9.7079e-20	79.5789	cl00388	Thioredoxin_like superfamily	-	-
SmGST27	non-specific	397090	2	75	1.29273e-17	73.8702	pfam02798	GST_N	-	cl00388
SmGST27	non-specific	433184	11	76	2.3511e-16	70.3518	pfam13409	GST_N_2	-	cl00388
SmGST27	non-specific	425439	127	190	3.27823e-06	43.8201	pfam00043	GST_C	N	cl02776
SmGST27	superfamily	445916	127	190	3.27823e-06	43.8201	cl02776	GST_C_family superfamily	N	-
SmGST27	non-specific	435765	13	104	1.93021e-05	41.7935	pfam17172	GST_N_4	-	cl25458
SmGST27	superfamily	435765	13	104	1.93021e-05	41.7935	cl25458	GST_N_4 superfamily	-	-
SmGST28	specific	397090	2	76	2.87573e-14	65.3958	pfam02798	GST_N	-	cl00388
SmGST28	superfamily	444880	2	76	2.87573e-14	65.3958	cl00388	Thioredoxin_like superfamily	-	-
SmGST28	non-specific	433190	6	77	6.36528e-14	64.5561	pfam13417	GST_N_3	-	cl00388
SmGST28	non-specific	433184	12	77	1.08141e-13	63.8034	pfam13409	GST_N_2	-	cl00388
SmGST28	non-specific	435765	13	103	0.000116495	39.8675	pfam17172	GST_N_4	-	cl25458
SmGST28	superfamily	435765	13	103	0.000116495	39.8675	cl25458	GST_N_4 superfamily	-	-
SmGST29	specific	433184	12	77	6.72384e-16	68.811	pfam13409	GST_N_2	-	cl00388
SmGST29	superfamily	444880	12	77	6.72384e-16	68.811	cl00388	Thioredoxin_like superfamily	-	-
SmGST29	non-specific	397090	2	76	2.42959e-15	67.707	pfam02798	GST_N	-	cl00388
SmGST29	non-specific	433190	12	77	1.04095e-14	65.7117	pfam13417	GST_N_3	-	cl00388
SmGST2	specific	397090	7	79	4.4058e-15	67.707	pfam02798	GST_N	-	cl00388
SmGST2	superfamily	444880	7	79	4.4058e-15	67.707	cl00388	Thioredoxin_like superfamily	-	-
SmGST2	non-specific	433190	15	82	1.30924e-13	63.7857	pfam13417	GST_N_3	-	cl00388
SmGST2	non-specific	433184	15	80	2.86018e-13	62.6478	pfam13409	GST_N_2	-	cl00388
SmGST2	non-specific	435765	25	112	1.78523e-05	42.1787	pfam17172	GST_N_4	-	cl25458
SmGST2	superfamily	435765	25	112	1.78523e-05	42.1787	cl25458	GST_N_4 superfamily	-	-
SmGST2	non-specific	425439	100	198	0.00111839	36.8865	pfam00043	GST_C	-	cl02776
SmGST2	superfamily	445916	100	198	0.00111839	36.8865	cl02776	GST_C_family superfamily	-	-
SmGST2	non-specific	433185	123	191	0.00806387	33.8331	pfam13410	GST_C_2	-	cl02776
SmGST30	specific	397090	3	76	3.03836e-16	70.7886	pfam02798	GST_N	-	cl00388
SmGST30	superfamily	444880	3	76	3.03836e-16	70.7886	cl00388	Thioredoxin_like superfamily	-	-
SmGST30	non-specific	433190	7	82	7.6605e-13	61.8597	pfam13417	GST_N_3	-	cl00388
SmGST30	non-specific	433184	13	77	2.75914e-12	59.9514	pfam13409	GST_N_2	-	cl00388
SmGST30	non-specific	433517	166	211	0.00205126	35.6379	pfam13838	Clathrin_H_link	N	cl16430
SmGST30	superfamily	433517	166	211	0.00205126	35.6379	cl16430	Clathrin_H_link superfamily	N	-
SmGST16	specific	397090	4	73	4.45883e-17	72.7146	pfam02798	GST_N	-	cl00388
SmGST16	superfamily	444880	4	73	4.45883e-17	72.7146	cl00388	Thioredoxin_like superfamily	-	-
SmGST16	non-specific	433190	6	76	2.28395e-14	65.7117	pfam13417	GST_N_3	-	cl00388
SmGST16	non-specific	433184	11	76	1.95581e-10	54.9438	pfam13409	GST_N_2	-	cl00388
SmGST16	specific	433185	116	187	0.00139377	36.1443	pfam13410	GST_C_2	-	cl02776
SmGST16	superfamily	445916	116	187	0.00139377	36.1443	cl02776	GST_C_family superfamily	-	-
SmGST33	specific	433184	14	76	2.03581e-10	54.9438	pfam13409	GST_N_2	-	cl00388
SmGST33	superfamily	444880	14	76	2.03581e-10	54.9438	cl00388	Thioredoxin_like superfamily	-	-
SmGST33	non-specific	433190	6	81	2.05208e-10	54.9261	pfam13417	GST_N_3	-	cl00388
SmGST33	non-specific	397090	2	75	4.43253e-09	51.5286	pfam02798	GST_N	-	cl00388
SmGST33	non-specific	425439	118	193	0.00583666	34.9605	pfam00043	GST_C	N	cl02776
SmGST33	superfamily	445916	118	193	0.00583666	34.9605	cl02776	GST_C_family superfamily	N	-
SmGST7	specific	433190	9	79	3.53465e-19	78.0381	pfam13417	GST_N_3	-	cl00388
SmGST7	superfamily	444880	9	79	3.53465e-19	78.0381	cl00388	Thioredoxin_like superfamily	-	-
SmGST7	non-specific	397090	7	78	3.93008e-19	78.1074	pfam02798	GST_N	-	cl00388
SmGST7	non-specific	433184	14	79	3.48646e-15	67.6554	pfam13409	GST_N_2	-	cl00388
SmGST7	non-specific	435765	16	104	5.24238e-05	40.6379	pfam17172	GST_N_4	-	cl25458
SmGST7	superfamily	435765	16	104	5.24238e-05	40.6379	cl25458	GST_N_4 superfamily	-	-
SmGST37	specific	397090	6	77	1.24965e-16	71.9442	pfam02798	GST_N	-	cl00388
SmGST37	superfamily	444880	6	77	1.24965e-16	71.9442	cl00388	Thioredoxin_like superfamily	-	-
SmGST37	non-specific	433190	14	78	8.4241e-15	66.8673	pfam13417	GST_N_3	-	cl00388
SmGST37	non-specific	433184	14	77	3.12223e-10	54.5586	pfam13409	GST_N_2	-	cl00388
SmGST37	non-specific	425439	99	200	9.51039e-07	45.7461	pfam00043	GST_C	-	cl02776
SmGST37	superfamily	445916	99	200	9.51039e-07	45.7461	cl02776	GST_C_family superfamily	-	-
SmGST37	non-specific	435765	54	112	0.000548373	37.9415	pfam17172	GST_N_4	N	cl25458
SmGST37	superfamily	435765	54	112	0.000548373	37.9415	cl25458	GST_N_4 superfamily	N	-
SmGST37	non-specific	433185	123	196	0.00351943	34.9887	pfam13410	GST_C_2	-	cl02776
SmGST38	specific	397090	6	77	4.25926e-15	67.707	pfam02798	GST_N	-	cl00388
SmGST38	superfamily	444880	6	77	4.25926e-15	67.707	cl00388	Thioredoxin_like superfamily	-	-
SmGST38	non-specific	433190	14	78	5.23676e-13	62.2449	pfam13417	GST_N_3	-	cl00388
SmGST38	non-specific	433184	14	78	1.88435e-08	49.551	pfam13409	GST_N_2	-	cl00388
SmGST38	non-specific	425439	99	200	1.91403e-06	44.9757	pfam00043	GST_C	-	cl02776
SmGST38	superfamily	445916	99	200	1.91403e-06	44.9757	cl02776	GST_C_family superfamily	-	-
SmGST38	non-specific	433185	123	196	0.000432083	37.6851	pfam13410	GST_C_2	-	cl02776
SmGST5	specific	397090	8	78	1.97461e-14	65.781	pfam02798	GST_N	-	cl00388
SmGST5	superfamily	444880	8	78	1.97461e-14	65.781	cl00388	Thioredoxin_like superfamily	-	-
SmGST5	non-specific	433190	8	84	5.47013e-14	64.5561	pfam13417	GST_N_3	-	cl00388
SmGST5	non-specific	433184	14	79	1.0198e-11	58.4106	pfam13409	GST_N_2	-	cl00388
SmGST5	specific	433185	121	189	1.59743e-05	41.5371	pfam13410	GST_C_2	-	cl02776
SmGST5	superfamily	445916	121	189	1.59743e-05	41.5371	cl02776	GST_C_family superfamily	-	-
SmGST5	non-specific	425439	98	194	0.000151218	39.5829	pfam00043	GST_C	-	cl02776
SmGST36	non-specific	397090	10	79	7.86591e-13	61.5438	pfam02798	GST_N	-	cl00388
SmGST36	superfamily	444880	10	79	7.86591e-13	61.5438	cl00388	Thioredoxin_like superfamily	-	-
SmGST36	non-specific	433184	16	80	6.31969e-12	58.7958	pfam13409	GST_N_2	-	cl00388
SmGST36	non-specific	433190	16	80	1.40304e-11	58.0077	pfam13417	GST_N_3	-	cl00388
SmGST36	non-specific	425439	122	197	9.59589e-06	42.6645	pfam00043	GST_C	N	cl02776
SmGST36	superfamily	445916	122	197	9.59589e-06	42.6645	cl02776	GST_C_family superfamily	N	-
SmGST36	non-specific	433185	125	189	9.21349e-05	39.2259	pfam13410	GST_C_2	-	cl02776
SmGST35	specific	397090	13	76	1.84616e-20	79.6482	pfam02798	GST_N	-	cl00388
SmGST35	superfamily	444880	13	76	1.84616e-20	79.6482	cl00388	Thioredoxin_like superfamily	-	-
SmGST35	non-specific	433190	7	76	6.44035e-16	68.0229	pfam13417	GST_N_3	-	cl00388
SmGST35	non-specific	433184	15	76	1.72118e-13	61.4922	pfam13409	GST_N_2	-	cl00388
SmGST35	specific	433185	124	159	0.000168638	38.0703	pfam13410	GST_C_2	C	cl02776
SmGST35	superfamily	445916	124	159	0.000168638	38.0703	cl02776	GST_C_family superfamily	C	-
SmGST35	non-specific	425439	119	159	0.000638312	36.8865	pfam00043	GST_C	NC	cl02776
SmGST34	specific	397090	3	76	1.10778e-20	81.9594	pfam02798	GST_N	-	cl00388
SmGST34	superfamily	444880	3	76	1.10778e-20	81.9594	cl00388	Thioredoxin_like superfamily	-	-
SmGST34	non-specific	433190	13	76	2.01944e-15	68.4081	pfam13417	GST_N_3	-	cl00388
SmGST34	non-specific	433184	11	76	5.81797e-13	61.4922	pfam13409	GST_N_2	-	cl00388
SmGST34	specific	433185	120	189	5.25026e-05	39.9963	pfam13410	GST_C_2	-	cl02776
SmGST34	superfamily	445916	120	189	5.25026e-05	39.9963	cl02776	GST_C_family superfamily	-	-
SmGST34	non-specific	425439	133	194	0.00259465	36.1161	pfam00043	GST_C	N	cl02776
SmGST8	specific	397090	4	77	4.32486e-19	78.1074	pfam02798	GST_N	-	cl00388
SmGST8	superfamily	444880	4	77	4.32486e-19	78.1074	cl00388	Thioredoxin_like superfamily	-	-
SmGST8	non-specific	433190	14	77	5.52776e-14	64.5561	pfam13417	GST_N_3	-	cl00388
SmGST8	non-specific	433184	16	77	3.08484e-12	59.5662	pfam13409	GST_N_2	-	cl00388
SmGST8	non-specific	425439	132	194	1.43481e-05	42.2793	pfam00043	GST_C	N	cl02776
SmGST8	superfamily	445916	132	194	1.43481e-05	42.2793	cl02776	GST_C_family superfamily	N	-
SmGST8	non-specific	433185	124	189	2.58256e-05	40.7667	pfam13410	GST_C_2	-	cl02776
SmGST11	specific	397090	116	188	2.40712e-16	72.7146	pfam02798	GST_N	-	cl00388
SmGST11	superfamily	444880	116	188	2.40712e-16	72.7146	cl00388	Thioredoxin_like superfamily	-	-
SmGST11	specific	397090	6	79	8.43311e-16	71.1738	pfam02798	GST_N	-	cl00388
SmGST11	superfamily	444880	6	79	8.43311e-16	71.1738	cl00388	Thioredoxin_like superfamily	-	-
SmGST11	non-specific	433184	19	79	1.14462e-09	53.7882	pfam13409	GST_N_2	-	cl00388
SmGST11	non-specific	433190	124	188	4.07286e-09	52.6149	pfam13417	GST_N_3	-	cl00388
SmGST11	non-specific	433190	19	79	7.94784e-09	51.4593	pfam13417	GST_N_3	-	cl00388
SmGST11	non-specific	433184	126	188	4.90125e-08	49.1658	pfam13409	GST_N_2	-	cl00388
SmGST11	non-specific	425439	219	306	1.67205e-05	42.6645	pfam00043	GST_C	-	cl02776
SmGST11	superfamily	445916	219	306	1.67205e-05	42.6645	cl02776	GST_C_family superfamily	-	-
SmGST11	non-specific	433185	249	298	0.00208533	36.1443	pfam13410	GST_C_2	N	cl02776
SmGST9	specific	397090	7	81	1.15152e-18	76.9518	pfam02798	GST_N	-	cl00388
SmGST9	superfamily	444880	7	81	1.15152e-18	76.9518	cl00388	Thioredoxin_like superfamily	-	-
SmGST9	non-specific	433184	17	81	4.70543e-11	56.4846	pfam13409	GST_N_2	-	cl00388
SmGST9	non-specific	433190	9	81	1.64161e-09	52.6149	pfam13417	GST_N_3	-	cl00388
SmGST9	non-specific	425439	144	200	1.92553e-05	41.8941	pfam00043	GST_C	N	cl02776
SmGST9	superfamily	445916	144	200	1.92553e-05	41.8941	cl02776	GST_C_family superfamily	N	-
SmGST9	non-specific	433185	132	192	0.000179835	38.4555	pfam13410	GST_C_2	-	cl02776
SmGST10	specific	397090	6	78	1.19601e-19	79.263	pfam02798	GST_N	-	cl00388
SmGST10	superfamily	444880	6	78	1.19601e-19	79.263	cl00388	Thioredoxin_like superfamily	-	-
SmGST10	non-specific	433190	14	79	1.94679e-13	63.0153	pfam13417	GST_N_3	-	cl00388
SmGST10	non-specific	433184	16	79	4.53607e-13	61.8774	pfam13409	GST_N_2	-	cl00388
SmGST10	specific	433185	139	188	3.8306e-05	40.3815	pfam13410	GST_C_2	N	cl02776
SmGST10	superfamily	445916	139	188	3.8306e-05	40.3815	cl02776	GST_C_family superfamily	N	-
SmGST10	non-specific	425439	139	196	0.000105304	39.9681	pfam00043	GST_C	N	cl02776
SmGST1	specific	433190	13	89	1.72266e-18	76.4973	pfam13417	GST_N_3	-	cl00388
SmGST1	superfamily	444880	13	89	1.72266e-18	76.4973	cl00388	Thioredoxin_like superfamily	-	-
SmGST1	non-specific	433184	19	85	4.85867e-18	74.9742	pfam13409	GST_N_2	-	cl00388
SmGST1	non-specific	397090	11	84	4.95992e-17	72.7146	pfam02798	GST_N	-	cl00388
SmGST1	non-specific	433993	137	205	0.00148719	36.7631	pfam14497	GST_C_3	N	cl02776
SmGST1	superfamily	445916	137	205	0.00148719	36.7631	cl02776	GST_C_family superfamily	N	-
SmGST1	non-specific	433185	138	200	0.00362328	34.9887	pfam13410	GST_C_2	-	cl02776
SmGST3	specific	433190	69	146	5.37856e-15	68.0229	pfam13417	GST_N_3	-	cl00388
SmGST3	superfamily	444880	69	146	5.37856e-15	68.0229	cl00388	Thioredoxin_like superfamily	-	-
SmGST3	non-specific	433184	75	141	1.70585e-14	66.4998	pfam13409	GST_N_2	-	cl00388
SmGST3	non-specific	397090	69	140	2.58355e-14	66.5514	pfam02798	GST_N	-	cl00388
SmGST3	non-specific	433993	172	261	0.00021876	39.4595	pfam14497	GST_C_3	-	cl02776
SmGST3	superfamily	445916	172	261	0.00021876	39.4595	cl02776	GST_C_family superfamily	-	-
SmGST3	non-specific	425695	67	127	0.00350032	35.1729	pfam00462	Glutaredoxin	-	cl00388
SmGST18	specific	425797	255	361	1.83049e-54	175.785	pfam00647	EF1G	-	cl02914
SmGST18	superfamily	425797	255	361	1.83049e-54	175.785	cl02914	EF1G superfamily	-	-
SmGST18	specific	397090	1	74	3.62468e-16	72.7146	pfam02798	GST_N	-	cl00388
SmGST18	superfamily	444880	1	74	3.62468e-16	72.7146	cl00388	Thioredoxin_like superfamily	-	-
SmGST18	non-specific	433184	14	74	1.62753e-10	56.4846	pfam13409	GST_N_2	-	cl00388
SmGST18	non-specific	433190	13	82	1.36083e-08	51.4593	pfam13417	GST_N_3	-	cl00388
SmGST18	non-specific	425439	134	197	2.38384e-08	51.1389	pfam00043	GST_C	N	cl02776
SmGST18	superfamily	445916	134	197	2.38384e-08	51.1389	cl02776	GST_C_family superfamily	N	-
SmGST18	non-specific	436537	3	73	6.89859e-05	40.8359	pfam18485	GST_N_5	-	cl39813
SmGST18	superfamily	436537	3	73	6.89859e-05	40.8359	cl39813	GST_N_5 superfamily	-	-
SmGST18	non-specific	433185	134	190	0.000122637	39.9963	pfam13410	GST_C_2	-	cl02776
SmGST18	non-specific	433993	134	198	0.00409385	36.3779	pfam14497	GST_C_3	N	cl02776
SmGST31	specific	425797	250	356	1.34732e-54	176.17	pfam00647	EF1G	-	cl02914
SmGST31	superfamily	425797	250	356	1.34732e-54	176.17	cl02914	EF1G superfamily	-	-
SmGST31	specific	397090	1	73	9.70635e-17	74.2554	pfam02798	GST_N	-	cl00388
SmGST31	superfamily	444880	1	73	9.70635e-17	74.2554	cl00388	Thioredoxin_like superfamily	-	-
SmGST31	non-specific	433184	14	73	4.18989e-10	55.329	pfam13409	GST_N_2	-	cl00388
SmGST31	non-specific	425439	133	196	3.68376e-08	50.7537	pfam00043	GST_C	N	cl02776
SmGST31	superfamily	445916	133	196	3.68376e-08	50.7537	cl02776	GST_C_family superfamily	N	-
SmGST31	non-specific	433190	13	81	4.17828e-08	49.9185	pfam13417	GST_N_3	-	cl00388
SmGST31	non-specific	433185	133	189	0.000136226	39.6111	pfam13410	GST_C_2	-	cl02776
SmGST31	non-specific	436537	3	72	0.000243858	39.2951	pfam18485	GST_N_5	-	cl39813
SmGST31	superfamily	436537	3	72	0.000243858	39.2951	cl39813	GST_N_5 superfamily	-	-
SmGST31	non-specific	433993	133	197	0.00113017	38.3039	pfam14497	GST_C_3	N	cl02776
SmGST13	specific	433190	19	88	1.00166e-16	71.4897	pfam13417	GST_N_3	-	cl00388
SmGST13	superfamily	444880	19	88	1.00166e-16	71.4897	cl00388	Thioredoxin_like superfamily	-	-
SmGST13	non-specific	433184	20	83	6.53662e-15	66.4998	pfam13409	GST_N_2	-	cl00388
SmGST13	non-specific	397090	19	77	0.000138299	38.817	pfam02798	GST_N	-	cl00388
SmGST13	non-specific	435765	34	88	0.00874573	34.4747	pfam17172	GST_N_4	C	cl25458
SmGST13	superfamily	435765	34	88	0.00874573	34.4747	cl25458	GST_N_4 superfamily	C	-
SmGST40	specific	433184	76	139	1.74822e-15	69.1962	pfam13409	GST_N_2	-	cl00388
SmGST40	superfamily	444880	76	139	1.74822e-15	69.1962	cl00388	Thioredoxin_like superfamily	-	-
SmGST40	non-specific	433190	75	140	7.78155e-15	67.6377	pfam13417	GST_N_3	-	cl00388
SmGST40	non-specific	397090	75	138	9.00815e-05	39.9726	pfam02798	GST_N	-	cl00388
SmGST40	non-specific	433993	183	246	0.00150835	37.1483	pfam14497	GST_C_3	N	cl02776
SmGST40	superfamily	445916	183	246	0.00150835	37.1483	cl02776	GST_C_family superfamily	N	-
SmGST40	non-specific	433185	176	240	0.00203253	35.7591	pfam13410	GST_C_2	-	cl02776
SmGST40	non-specific	435765	98	140	0.00286303	36.4007	pfam17172	GST_N_4	C	cl25458
SmGST40	superfamily	435765	98	140	0.00286303	36.4007	cl25458	GST_N_4 superfamily	C	-
SmGST20	specific	397090	1	75	6.06576e-15	67.707	pfam02798	GST_N	-	cl00388
SmGST20	superfamily	444880	1	75	6.06576e-15	67.707	cl00388	Thioredoxin_like superfamily	-	-
SmGST20	non-specific	433190	5	80	1.19781e-10	56.0817	pfam13417	GST_N_3	-	cl00388
SmGST20	non-specific	433184	14	75	3.08371e-08	49.1658	pfam13409	GST_N_2	-	cl00388
SmGST20	specific	433185	132	202	0.00110303	36.5295	pfam13410	GST_C_2	-	cl02776
SmGST20	superfamily	445916	132	202	0.00110303	36.5295	cl02776	GST_C_family superfamily	-	-
SmGST21	specific	433190	5	80	6.33285e-15	67.6377	pfam13417	GST_N_3	-	cl00388
SmGST21	superfamily	444880	5	80	6.33285e-15	67.6377	cl00388	Thioredoxin_like superfamily	-	-
SmGST21	non-specific	397090	1	75	3.23103e-13	63.0846	pfam02798	GST_N	-	cl00388
SmGST21	non-specific	433184	14	75	1.71142e-07	47.2398	pfam13409	GST_N_2	-	cl00388
SmGST21	specific	433185	132	202	0.00434437	34.9887	pfam13410	GST_C_2	-	cl02776
SmGST21	superfamily	445916	132	202	0.00434437	34.9887	cl02776	GST_C_family superfamily	-	-
SmGST14	specific	397090	42	117	3.54518e-18	76.9518	pfam02798	GST_N	-	cl00388
SmGST14	superfamily	444880	42	117	3.54518e-18	76.9518	cl00388	Thioredoxin_like superfamily	-	-
SmGST14	non-specific	433184	55	118	5.17435e-10	54.5586	pfam13409	GST_N_2	-	cl00388
SmGST14	non-specific	433190	47	120	1.76235e-09	53.0001	pfam13417	GST_N_3	-	cl00388
SmGST12	specific	433190	15	89	1.24112e-12	61.8597	pfam13417	GST_N_3	-	cl00388
SmGST12	superfamily	444880	15	89	1.24112e-12	61.8597	cl00388	Thioredoxin_like superfamily	-	-
SmGST12	non-specific	433184	19	87	1.13378e-11	59.181	pfam13409	GST_N_2	-	cl00388
SmGST12	non-specific	397090	12	86	7.04763e-11	56.9214	pfam02798	GST_N	-	cl00388
SmGST12	specific	433185	174	237	3.6732e-08	49.2411	pfam13410	GST_C_2	-	cl02776
SmGST12	superfamily	445916	174	237	3.6732e-08	49.2411	cl02776	GST_C_family superfamily	-	-
SmGST12	non-specific	425439	184	245	7.62169e-05	40.7385	pfam00043	GST_C	N	cl02776
SmGST6	specific	397090	1	75	2.65841e-17	73.485	pfam02798	GST_N	-	cl00388
SmGST6	superfamily	444880	1	75	2.65841e-17	73.485	cl00388	Thioredoxin_like superfamily	-	-
SmGST6	non-specific	433190	10	82	1.61581e-12	60.7041	pfam13417	GST_N_3	-	cl00388
SmGST6	non-specific	433184	12	77	3.37249e-12	59.5662	pfam13409	GST_N_2	-	cl00388
SmGST6	non-specific	425439	111	202	1.09984e-08	51.1389	pfam00043	GST_C	-	cl02776
SmGST6	superfamily	445916	111	202	1.09984e-08	51.1389	cl02776	GST_C_family superfamily	-	-
SmGST6	non-specific	433185	132	196	0.000684371	36.9147	pfam13410	GST_C_2	-	cl02776
SmGST6	non-specific	435765	50	100	0.00141307	36.7859	pfam17172	GST_N_4	N	cl25458
SmGST6	superfamily	435765	50	100	0.00141307	36.7859	cl25458	GST_N_4 superfamily	N	-
SmGST15	specific	397090	4	76	2.86355e-16	70.4034	pfam02798	GST_N	-	cl00388
SmGST15	superfamily	444880	4	76	2.86355e-16	70.4034	cl00388	Thioredoxin_like superfamily	-	-
SmGST15	specific	425439	117	206	1.49337e-11	58.4577	pfam00043	GST_C	-	cl02776
SmGST15	superfamily	445916	117	206	1.49337e-11	58.4577	cl02776	GST_C_family superfamily	-	-
SmGST15	non-specific	433184	18	79	9.54663e-10	53.0178	pfam13409	GST_N_2	-	cl00388
SmGST15	non-specific	433190	16	80	1.22981e-08	50.3037	pfam13417	GST_N_3	-	cl00388
SmGST15	non-specific	433185	136	198	7.27607e-05	39.6111	pfam13410	GST_C_2	-	cl02776
SmGST15	non-specific	433993	140	171	0.000925706	37.5335	pfam14497	GST_C_3	NC	cl02776
SmGST17	specific	397090	1	75	3.71433e-22	87.3522	pfam02798	GST_N	-	cl00388
SmGST17	superfamily	444880	1	75	3.71433e-22	87.3522	cl00388	Thioredoxin_like superfamily	-	-
SmGST17	specific	425439	128	202	1.14432e-15	70.7841	pfam00043	GST_C	-	cl02776
SmGST17	superfamily	445916	128	202	1.14432e-15	70.7841	cl02776	GST_C_family superfamily	-	-
SmGST17	non-specific	433190	11	82	5.56211e-13	62.6301	pfam13417	GST_N_3	-	cl00388
SmGST17	non-specific	433184	11	77	1.05985e-10	56.4846	pfam13409	GST_N_2	-	cl00388
SmGST17	non-specific	425439	213	270	1.70029e-08	51.1389	pfam00043	GST_C	N	cl02776
SmGST17	superfamily	445916	213	270	1.70029e-08	51.1389	cl02776	GST_C_family superfamily	N	-
SmGST17	non-specific	433185	132	196	4.33644e-06	43.4631	pfam13410	GST_C_2	-	cl02776
SmGST17	non-specific	433993	137	209	7.49289e-06	43.6967	pfam14497	GST_C_3	N	cl02776
SmGST32	specific	397090	1	75	3.88752e-23	86.1966	pfam02798	GST_N	-	cl00388
SmGST32	superfamily	444880	1	75	3.88752e-23	86.1966	cl00388	Thioredoxin_like superfamily	-	-
SmGST32	non-specific	433190	6	82	9.77367e-11	54.1557	pfam13417	GST_N_3	-	cl00388
SmGST32	non-specific	433184	14	76	1.141e-09	51.0918	pfam13409	GST_N_2	-	cl00388
