# Supplementary material for: Genome-Wide Identification of Glutathione S-Transferase Genes in Eggplant (Solanum melongena L.) Reveals Their Potential Role in Anthocyanin Accumulation on the Fruit Peel
Source: Int J Mol Sci. 2024 Apr 11;25(8):4260. doi: 10.3390/ijms25084260 (PMC11050406; doi:10.3390/ijms25084260)
Supplement: Supplementary file 1 [file ijms-25-04260-s001.zip › supplementary file/Table S4.xlsx]

## Sheet: Sheet1
	Table S4. Motif sequences and functional descriptions
Motif No.	Motif Sequences	Width	Description
	PLLLKYNPIYKKIPVLIHNGKPICESLVIVEYID	34	Glutathione S-transferase Omega/Tau-like (IPR045073)
2	LPSDPYERAQARFWAKFIDDK	21	None predicted
3	SPFSMRVRIALKEKGVKYEYI	21	None predicted
4	LGDKKYFGGDKFGFVDI	17	None predicted
5	WLGVIEEASGVKLLTPEKFPNLCAWIDEF	29	None predicted
6	EQKTPEFLKLNPFGKVPVIEDGDFKJFESHAIIRYJAEKYP	41	None predicted
7	GEEQEKAKKELIEMLKILENE	21	None predicted
8	EAECPKLVAWGKRCMKRESVSKSLPDPHKVYEFVLZ	36	None predicted
9	MEEVKLLGFWP	11	None predicted
10	GFYSWFYTYETFGNF	15	None predicted
