# Supplementary material for: Genome-Wide Identification of Glutathione S-Transferase Genes in Eggplant (Solanum melongena L.) Reveals Their Potential Role in Anthocyanin Accumulation on the Fruit Peel
Source: Int J Mol Sci. 2024 Apr 11;25(8):4260. doi: 10.3390/ijms25084260 (PMC11050406; doi:10.3390/ijms25084260)
Supplement: Supplementary file 1 [file ijms-25-04260-s001.zip › supplementary file/Table S5.xlsx]

## Sheet: Sheet1
Table S5. Segmental and tandem duplications of SmGST gene pairs in Eggplant and inference of duplication time
Duplication gene pair	Chromosome	Duplication type	Ka	Ks	Ka/Ks	Duplication date (Mya)
SmGSTU11/SmGSTU12	E09/E09	Tandem	0.108644	0.23554	0.461256	7.8514
SmGSTU16/SmGSTU17	E09/E09	Tandem	0.103755	0.176365	0.588295	5.879
SmGSTU9/SmGSTU19	E05/E09	Segmental	0.321374	0.924108	0.347767	30.804
SmGSTU23/SmGSTU24	E10/E10	Tandem	0.143055	0.445718	0.320955	14.857
SmGSTU6/SmGSTU7	E04/E04	Tandem	0.167547	0.65951	0.254047	21.983
SmGSTZ1/SmGSTZ2	E01/E01	Tandem	0.336227	2.55791	0.131446	85.263
SmEF1Bγ1/SmEF1Bγ2	E06/E09	Segmental	0	0	NA	NA
SmDHAR1/SmDHAR2	E05/E11	Segmental	0.316862	2.91184	0.108818	97.061
SmGSTT2/SmGSTT3	E08/E08	Tandem	0	0	NA	NA
SmTCHQD1/SmTCHQD2	E04/E06	Segmental	0	0	NA	NA
SmGSTF1/SmGSTF2	E02/E05	Segmental	0	0	NA	NA
SmGSTF3/SmGSTF4	E06/E09	Segmental	0	0	NA	NA
Note: Ka and Ks indicate nonsynonymous and synonymous substition rates, respectively. Ka/Ks is used to determine the selective pressure or strength after duplication. Ka/Ks values that =1, > 1 or < 1 indicate neutral, positive, and purifying selection, respectively. The duplication date (Mya) were calculated using the formula: T = Ks/2λ × 10-6, where λ = 1.5 × 10-8 synonymous substitutions per si…
