# Supplementary material for: Genome-Wide Identification of Glutathione S-Transferase Genes in Eggplant (Solanum melongena L.) Reveals Their Potential Role in Anthocyanin Accumulation on the Fruit Peel
Source: Int J Mol Sci. 2024 Apr 11;25(8):4260. doi: 10.3390/ijms25084260 (PMC11050406; doi:10.3390/ijms25084260)
Supplement: Supplementary file 1 [file ijms-25-04260-s001.zip › supplementary file/Table S6.xlsx]

## Sheet: Collenearity
Table S6 GST gene pairs with collinearity relationships identified in eggplant, Arabidopsis and Tomato
Eggplant Vs Arabidopsis		Eggplant vs tomato
Smechr0100825.1 (SmGSTZ1)	transcript:AT2G02380.1	Smechr0100825.1 (SmGSTZ1)	transcript:Solyc01g102660.3.1
Smechr0303071.1 (SmGSTU4)	transcript:AT1G74590.1	Smechr0101012.1 (SmGSTU1)	transcript:Solyc01g099590.3.1
Smechr0400284.1 (SmGSTU5)	transcript:AT1G53680.1	Smechr0101620.1 (SmGSTZ2)	transcript:Solyc01g091330.3.1
Smechr0400285.1 (SmGSTU6)	transcript:AT1G78360.1	Smechr0101935.1 (SmGSTU3)	transcript:Solyc01g086680.3.1
Smechr0401375.1 (SmTCHQD1)	transcript:AT1G77290.2	Smechr0201984.1 (SmGSTU3)	transcript:Solyc02g081240.1.1
Smechr0600022.1 (SmGSTF3)	transcript:AT1G02920.1	Smechr0201996.1 (SmGSTF1)	transcript:Solyc02g081340.3.1
Smechr0601694.1 (SmTCHQD2)	transcript:AT1G77290.2	Smechr0303071.1 (SmGSTU4)	transcript:Solyc03g116120.2.1
Smechr0802345.1 (SmGSTT2)	transcript:AT5G41210.1	Smechr0400284.1 (SmGSTU5)	transcript:Solyc10g007620.2.1
Smechr0900526.1 SmGSTU15)	transcript:AT2G29480.1	Smechr0400285.1 (SSmGSTU6)	transcript:Solyc12g011310.2.1
Smechr0902065.1 (SmGSTF4)	transcript:AT1G02920.1	Smechr0401375.1 (SmTCHQD1)	transcript:Solyc04g057890.3.1
Smechr1001526.1 (SmGSTU23)	transcript:AT1G59670.1	Smechr0500548.1 (SmDHAR1)	transcript:Solyc05g054760.3.1
Smechr1002369.1 SmGSTU25)	transcript:AT3G09270.1	Smechr0502113.1 (SmGSTT1)	transcript:Solyc12g056250.2.1
Smechr1100162.1 (SmDHAR2)	transcript:AT5G16710.1	Smechr0502407.1 (SmGSTF2)	transcript:Solyc12g094430.1.1
		Smechr0502567.1 (SmGSTU9)	transcript:Solyc12g097080.2.1
		Smechr0600022.1 (SSmGSTF3)	transcript:Solyc06g009040.3.1
		Smechr0802345.1 (SmGSTT2)	transcript:Solyc08g080900.3.1
		Smechr0900520.1 (SmGSTU11)	transcript:Solyc10g084960.2.1
		Smechr0900526.1 (SmGSTU15)	transcript:Solyc09g011650.3.1
		Smechr0901584.1 (SmGSTU18)	transcript:Solyc09g063150.3.1
		Smechr0902065.1 (SSmGSTF4)	transcript:Solyc06g009040.3.1
		Smechr1000365.1 (SmGSTU20)	transcript:Solyc10g007620.2.1
		Smechr1001526.1 (SmGSTU23)	transcript:Solyc05g006730.3.1
		Smechr1002369.1 (SmGSTU25)	transcript:Solyc10g084960.2.1
		Smechr1100162.1 (SmDHAR2)	transcript:Solyc11g011250.2.1
