# Supplementary material for: Genome-Wide Identification of Glutathione S-Transferase Genes in Eggplant (Solanum melongena L.) Reveals Their Potential Role in Anthocyanin Accumulation on the Fruit Peel
Source: Int J Mol Sci. 2024 Apr 11;25(8):4260. doi: 10.3390/ijms25084260 (PMC11050406; doi:10.3390/ijms25084260)
Supplement: Supplementary file 1 [file ijms-25-04260-s001.zip › supplementary file/Table S7.xlsx]

## Sheet: Cis 
Table S7. Predicted cis-acting regulatory elements (CAREs) in the promoters of eggplant GST genes. Colours indicate the grouping of CAREs in different categories based on their functional relevance viz., Abiotic stress, phyhormonal responsive elements, light responsive elements, , growth and development-responsive elements
		Number of binding sites
Type	Regulatory element	SmDHAR1	SmDHAR2	SmEF1Bγ1	SmEF1Bγ2	SmGSTF1	SmGSTF2	SmGSTF3	SmGSTF4	SmGSTT1	SmGSTT2	SmGSTT3	SmGSTU1	SmGSTU10	SmGSTU11	SmGSTU12	SmGSTU13	SmGSTU14	SmGSTU15	SmGSTU16	SmGSTU17	SmGSTU18	SmGSTU19	SmGSTU2	SmGSTU20	SmGSTU21	SmGSTU22	SmGSTU23	SmGSTU24	SmGSTU25	SmGSTU3	SmGSTU4	SmGSTU5	SmGSTU6	SmGSTU7	SmGSTU8	SmGSTU9	SmGSTZ1	SmGSTZ2	SmTCHQD1	SmTCHQD2	Total Cares
Abiotic Stress responsive elements	ARE	18	0	5	3	0	1	0	4	0	1	3	2	1	1	3	1	1	0	5	1	0	2	2	1	1	3	0	0	1	1	0	4	3	2	1	1	1	3	0	4	80
	LTR	0	1	0	2	0	0	0	0	0	0	0	0	0	1	0	2	0	0	4	0	0	0	0	0	0	0	1	0	0	0	0	0	0	1	1	0	2	0	0	0	15
	MBS	0	0	0	0	1	0	1	0	1	2	0	0	0	0	0	0	3	1	0	0	1	0	2	1	0	0	0	0	0	3	1	4	2	1	3	1	0	2	1	1	32
	TC-Rich repeat	0	1	0	0	1	0	0	0	0	0	0	0	0	1	2	0	1	1	1	0	1	0	0	1	0	3	0	0	1	0	0	1	1	0	0	0	2	1	0	0	19
	W-box	0	0	2	3	0	0	0	1	1	1	0	1	1	1	0	1	0	2	2	1	2	1	3	0	0	0	0	0	2	1	0	1	1	0	1	0	0	1	0	1	31
	WUN	4	0	0	1	0	0	2	0	2	0	0	1	1	1	1	0	1	1	1	2	1	1	3	0	0	0	0	0	1	0	0	1	0	1	0	3	1	0	0	2	32
		22	2	7	9	2	1	3	5	4	4	3	4	3	5	6	4	6	5	13	4	5	4	10	3	1	6	1	0	5	5	1	11	7	5	6	5	6	7	1	8
Phytohormones	ABRE	0	3	0	0	0	0	2	5	4	0	3	0	2	0	2	3	0	0	0	1	1	1	0	2	0	1	4	8	2	1	0	0	0	0	0	4	3	1	4	1	58
	AuxRR-core	3	0	0	1	0	0	0	0	2	0	1	0	0	0	0	0	0	2	0	1	0	0	0	0	0	0	0	0	0	0	1	0	0	0	0	0	0	0	1	1	13
	CARE	0	1	0	0	0	0	0	0	0	0	0	0	0	0	0	1	0	0	0	0	0	0	0	0	0	0	0	0	0	0	0	0	0	0	0	0	0	0	0	0	2
	CGTCA-motif	0	2	0	1	2	1	2	0	1	3	1	2	1	2	1	1	1	0	1	3	1	1	0	1	1	0	1	0	1	0	1	0	2	0	2	2	1	2	2	0	43
	ERE	0	0	0	1	0	0	4	0	1	0	0	0	2	1	0	0	3	0	1	0	1	1	1	3	2	5	1	4	3	1	0	0	0	0	3	1	2	1	0	0	42
	GARE-Motif	1	1	2	0	1	0	0	0	0	1	0	0	0	0	0	0	0	0	0	0	0	0	0	0	0	0	0	0	0	1	2	0	1	0	0	0	1	0	3	0	14
	P-box	0	0	0	0	0	0	0	0	0	0	0	0	0	0	0	0	0	0	0	0	0	0	0	0	0	0	0	0	0	0	0	0	0	0	0	0	0	0	0	0	0
	TATC-box	0	1	0	0	0	0	0	0	0	0	1	0	0	0	1	0	0	0	0	0	0	0	0	2	1	0	2	0	0	0	0	0	1	0	0	0	1	0	0	0	10
	TCA	0	1	0	0	1	5	1	1	1	0	1	2	2	0	1	2	1	0	0	0	0	2	1	1	1	1	0	0	1	0	1	2	0	0	1	2	2	2	0	0	36
	TGA	0	1	0	0	1	0	0	0	0	1	0	1	1	0	1	3	1	0	0	0	0	0	0	1	1	0	0	0	0	0	0	1	1	1	1	0	0	1	0	0	17
	TGACG-motif	0	2	0	0	2	1	2	1	1	3	1	2	1	2	1	1	1	0	1	3	1	1	0	1	1	0	1	0	1	0	1	0	2	0	2	2	1	2	2	0	43
		4	12	2	3	7	7	11	7	10	8	8	7	9	5	7	11	7	2	3	8	4	6	2	11	7	7	9	12	8	3	6	3	7	1	9	11	11	9	12	2	278
	AE-box	0	0	0	2	1	0	0	2	0	0	0	0	1	0	0	0	0	0	0	0	0	1	1	1	0	0	0	1	0	0	2	1	1	1	1	0	0	1	3	0	20
	ATCT-motif	0	0	0	0	1	0	0	0	0	1	0	0	2	0	0	0	1	0	2	0	1	2	0	0	0	0	0	0	1	1	0	0	0	2	0	1	0	0	0	0	15
	Box 4	0	1	1	0	1	0	4	0	1	0	0	7	1	5	2	1	6	1	1	4	4	1	1	3	4	2	0	3	1	2	3	0	0	0	0	7	0	1	0	2	70
	chs-Cmla	0	2	0	0	0	1	0	0	0	0	0	0	0	0	1	0	1	2	0	0	0	0	1	3	0	1	0	0	1	0	0	0	0	0	0	1	1	2	0	0	17
	GAP-box	0	1	0	0	0	0	0	0	0	0	0	0	0	0	0	0	1	0	0	0	0	0	0	0	0	0	0	0	1	0	0	0	0	0	0	0	0	0	0	0	3
	GATA-motif	0	0	1	0	0	0	0	1	0	1	2	2	0	0	0	1	0	0	0	0	3	1	0	0	1	0	0	0	0	0	0	0	0	1	1	1	0	2	0	0	18
Light responsive	G-box	0	4	0	0	0	0	3	7	5	0	4	0	2	0	6	7	0	2	0	1	3	1	0	2	0	0	5	1	3	1	0	0	0	2	0	5	2	1	5	1	73
	GT1-motif	0	0	2	0	1	0	0	1	1	3	0	4	0	0	0	0	0	0	1	0	6	1	3	0	0	0	0	0	2	0	3	0	0	1	2	0	1	0	1	0	33
	GTGGC-motif	0	0	1	0	0	0	0	0	0	0	0	0	0	0	0	0	0	0	0	1	0	0	0	0	0	0	0	0	0	0	0	0	0	0	0	0	0	0	0	1	3
	I-box	0	0	0	1	0	0	0	1	1	0	1	2	1	1	1	0	0	0	3	1	1	1	0	0	1	1	1	1	0	0	0	1	0	0	0	0	0	0	0	2	22
	MRE	1	0	0	0	0	0	0	1	0	2	0	0	0	0	0	0	0	0	2	0	1	3	0	1	0	0	0	0	0	0	0	0	0	0	0	1	1	3	0	0	16
	SP1	0	0	0	0	1	0	0	0	0	0	1	1	0	0	0	0	0	0	0	0	0	0	0	0	0	0	0	0	0	0	0	0	0	0	0	0	0	0	0	0	3
	TCCC-motif	0	0	0	0	0	0	0	0	0	0	0	0	0	0	0	0	0	0	0	1	1	1	1	0	0	0	0	0	0	0	0	1	9	1	0	0	0	0	2	0	17
	TCT-motif	0	0	3	1	2	0	1	3	1	1	1	2	0	3	0	2	0	0	0	2	1	2	0	1	0	0	2	0	1	2	0	2	2	0	0	0	1	3	0	1	40
	3-AF1 binding site	1	0	0	0	0	0	0	0	0	0	0	0	0	0	0	0	1	1	0	0	0	0	1	0	0	0	0	0	0	0	0	0	0	0	0	0	0	1	0	0	5
	4cl-CMA1c	0	0	0	0	0	0	0	0	0	0	0	0	0	0	0	0	0	0	0	0	0	0	0	0	0	0	0	0	0	0	0	0	0	0	0	0	0	0	0	1	1
		2	8	8	4	7	1	8	16	9	8	9	18	7	9	10	11	10	6	9	10	21	14	8	11	6	4	8	6	10	6	8	5	12	8	4	16	6	14	11	8	356
	CAT-box	0	0	2	1	0	0	1	1	1	0	1	0	2	1	1	2	0	1	1	1	0	0	0	0	1	2	0	1	1	0	0	0	0	0	0	0	0	0	1	0	22
Plant Growth and development	Circadian	2	0	0	0	0	0	0	0	0	0	0	0	0	0	0	1	0	0	0	0	0	0	0	0	1	0	0	0	2	0	0	0	0	0	0	1	0	3	0	0	10
	GCN4_motif	0	0	0	2	0	0	0	0	0	0	0	0	1	0	0	0	1	0	1	0	0	0	1	1	1	0	0	0	1	0	1	0	0	10	0	16	0	1	12	2	51
	HD-Zip	0	0	0	0	0	0	0	0	0	0	0	1	0	1	1	0	0	0	0	0	0	0	0	0	0	0	0	0	0	0	0	0	0	0	0	0	1	0	0	0	4
	MBSI	0	0	0	0	0	0	0	0	0	0	0	0	0	0	0	0	0	0	0	0	0	0	0	0	0	0	0	0	0	1	0	0	0	0	1	0	0	0	0	0	2
	O2-site	0	0	1	1	0	1	0	0	0	0	1	0	1	0	0	0	1	1	0	1	1	0	0	0	0	1	2	0	1	0	0	0	0	0	0	0	1	0	1	0	15
		2	0	3	4	0	1	1	1	1	0	2	1	4	2	2	3	2	2	2	2	1	0	1	1	3	3	2	1	5	1	1	0	0	10	1	17	2	4	14	2	104
Total cares		58	44	37	36	32	19	45	57	47	40	42	59	42	40	48	55	48	28	52	46	61	48	41	51	31	37	38	37	51	29	31	38	52	38	39	81	48	64	62	38	1581

## Sheet: Sheet1
	Abiotic stress	Phytohormones	Light responsive	Growth and development
SmDHAR1	22	4	2	2
SmDHAR2	2	12	8	0
SmEF1Bγ1	7	2	8	3
SmEF1Bγ2	9	3	4	4
SmGSTF1	2	7	7	0
SmGSTF2	1	7	1	1
SmGSTF3	3	11	8	1
SmGSTF4	5	7	16	1
SmGSTT1	4	10	9	1
SmGSTT2	4	8	8	0
SmGSTT3	3	8	9	2
SmGSTU1	4	7	18	1
SmGSTU10	3	9	7	4
SmGSTU11	5	5	9	2
SmGSTU12	6	7	10	2
SmGSTU13	4	11	11	3
SmGSTU14	6	7	10	2
SmGSTU15	5	2	6	2
SmGSTU16	13	3	9	2
SmGSTU17	4	8	10	2
SmGSTU18	5	4	21	1
SmGSTU19	4	6	14	0
SmGSTU2	10	2	8	1
SmGSTU20	3	11	11	1
SmGSTU21	1	7	6	3
SmGSTU22	6	7	4	3
SmGSTU23	1	9	8	2
SmGSTU24	0	12	6	1
SmGSTU25	5	8	10	5
SmGSTU3	5	3	6	1
SmGSTU4	1	6	8	1
SmGSTU5	11	3	5	0
SmGSTU6	7	7	12	0
SmGSTU7	5	1	8	10
SmGSTU8	6	9	4	1
SmGSTU9	5	11	16	17
SmGSTZ1	6	11	6	2
SmGSTZ2	7	9	14	4
SmTCHQD1	1	12	11	14
SmTCHQD2	8	2	8	2
