# Supplementary material for: Genome-Wide Identification of Glutathione S-Transferase Genes in Eggplant (Solanum melongena L.) Reveals Their Potential Role in Anthocyanin Accumulation on the Fruit Peel
Source: Int J Mol Sci. 2024 Apr 11;25(8):4260. doi: 10.3390/ijms25084260 (PMC11050406; doi:10.3390/ijms25084260)
Supplement: Supplementary file 1 [file ijms-25-04260-s001.zip › supplementary file/Table S8.xlsx]

## Sheet: Sheet1
Table 8. Fpkm values obtained from Transcriptome data of the peel of different eggplant varieties
Gena Name	Gne ID	Chr	A1	A2	A3	A4	A5
SmDHAR1	Smechr0500548.1	E05	0	0	0	0	0
SmDHAR2	Smechr1100162.1	E11	19.6333	48.8267	20.23	22.4367	19.51
SmEF1Bγ1	Smechr0600694.1	E06	0	0	0	0	0
SmEF1Bγ2	Smechr0901946.1	E09	0	0	0	0	0
SmGSTF1	Smechr0201996.1	E02	910.2	0	473.927	0.0266667	95.25
SmGSTF2	Smechr0502407.1	E05	0	0	0	0	0
SmGSTF3	Smechr0600022.1	E06	0	0	0	0	0
SmGSTF4	Smechr0902065.1	E09	0	0	0	0	0
SmGSTT1	Smechr0502113.1	E05	0	0	0	0	0
SmGSTT2	Smechr0802345.1	E08	0	0	0	0	0
SmGSTT3	Smechr0802346.1	E08	0	0	0	0	0
SmGSTU1	Smechr0101012.1	E01	0	0	0	0	0
SmGSTU10	Smechr0900514.1	E09	0	0	0	0	0
SmGSTU11	Smechr0900520.1	E09	13.52	74.1967	17.72	7.68	40.1033
SmGSTU12	Smechr0900521.1	E09	1.67667	6.69333	0.793333	0.866667	2.71
SmGSTU13	Smechr0900522.1	E09	2.39667	1.93667	1.27667	0.21	0.42
SmGSTU14	Smechr0900523.1	E09	0.16	0.356667	1.97	0.296667	0.35
SmGSTU15	Smechr0900526.1	E09	0	0	0	0	0
SmGSTU16	Smechr0900527.1	E09	77.7733	55.6333	37.41	22.0967	17.94
SmGSTU17	Smechr0900529.1	E09	0	0	0	0	0
SmGSTU18	Smechr0901584.1	E09	21.4	11.7267	9.64333	15	19.6333
SmGSTU19	Smechr0902464.1	E09	0	0	0	0	0
SmGSTU2	Smechr0101935.1	E01	0	0	0	0	0
SmGSTU20	Smechr1000365.1	E10	0	0	0	0	0
SmGSTU21	Smechr1000366.1	E10	0	0	0	0	0
SmGSTU22	Smechr1000367.1	E10	6.59333	8.12667	4.71	4.63333	2.36333
SmGSTU23	Smechr1001526.1	E10	0	0	0	0	0
SmGSTU24	Smechr1001527.1	E10	1.77	2.69667	0.733333	0.536667	0.1
SmGSTU25	Smechr1002369.1	E10	19.9167	17.6567	5.00333	4.26667	11.2933
SmGSTU3	Smechr0201984.1	E02	0	0	0	0	0
SmGSTU4	Smechr0303071.1	E03	4.06	3.39333	1.31667	1.66333	3.89
SmGSTU5	Smechr0400284.1	E04	0	0	0	0	0
SmGSTU6	Smechr0400285.1	E04	0	0	0	0	0
SmGSTU7	Smechr0400287.1	E04	6.46333	3.20667	0.4	1.66667	3.72667
SmGSTU8	Smechr0400288.1	E04	0	0	0	0	0
SmGSTU9	Smechr0502567.1	E05	0	0	0	0	0
SmGSTZ1	Smechr0100825.1	E01	0	0	0	0	0
SmGSTZ2	Smechr0101620.1	E01	1.68333	3.48667	3.39333	2.75333	2.98667
SmTCHQD1	Smechr0401375.1	E04	0	0	0	0	0
SmTCHQD2	Smechr0601694.1	E06	0	0	0	0	0
SmPAL	Smechr0500713	E05	345.477	30.83	316.78	316.78	17.0433
SmC4H	Smechr0603018	E06	40.0633	25.9967	18.64	18.64	15.56
Sm4CL	Smechr0302347	E03	85.39	2.38	70.6333	70.6333	4.19667
SmCHS	Smechr0500409	E05	120.667	0.0133333	146.817	146.817	0
SmCHI1	Smechr0500261	E05	400.85	12.6567	334.427	334.427	1.71333
SmCHI2	Smechr1001863	E10	567.47	0.75	442.04	442.04	0.13
SmFLS	Smechr1001394	E10	17.64	13.9133	7.48333	7.48333	8.4
SmF3H	Smechr0202240	E02	1437.1	6.14667	802.777	802.777	16.8233
SmF3'5'H	Smechr1201797	E12	719.43	0	592.67	592.67	0.0666667
SmF3'H	Smechr0302994	E03	8.85333	8.84333	8.42333	8.42333	20.3167
SmDFR	Smechr0202337	E02	496.46	0.2	585.087	585.087	0.166667
SmANS	Smechr1002343	E10	4.93333	1.78	1.48667	1.48667	0.996667
SmUFGT	Smechr0502047	E05	1020	0	218.35	218.35	0
