# Supplementary material for: Genome-Wide Identification of Glutathione S-Transferase Genes in Eggplant (Solanum melongena L.) Reveals Their Potential Role in Anthocyanin Accumulation on the Fruit Peel
Source: Int J Mol Sci. 2024 Apr 11;25(8):4260. doi: 10.3390/ijms25084260 (PMC11050406; doi:10.3390/ijms25084260)
Supplement: Supplementary file 1 [file ijms-25-04260-s001.zip › supplementary file/Table S9.xlsx]

## Sheet: Sheet1
	Table S9. Primers used for qRT-PCR
Gena Name	Gne ID	Chr	Forward (F) (5'->3')	Reverse (R) ((5'->3')	Length (bp)	Tm (degrees celsius)	GC%	Product Size
SmGSTU13	Smechr0900522.1	E09	TGAAGGCCCTCCAATCTTGC	ACTTTTCCCCACTGATGGCA	20/20	60.3/59.5	55/ 50	100
SmGSTU24	Smechr1001527.1	E10	TTTCCCAAGGAGACGATGCC	CCCAAGAAACAGCCAAGTGC	20/20	60/60	55/55	157
SmGSTU4	Smechr0303071.1	E03	ATGTCCAAAGCGCAGGAAGA	CCGTGTCATAAGGTGGAGCA	20/20	60/59.8	50/55	133
SmGSTU7	Smechr0400287.1	E04	GAGAGAGCACAAGCCAGGTT	TTGTCTCCCAGTGCAGCTTC	20/20	60/60.3	50/55	158
SmGSTU12	Smechr0900521.1	E09	GCTCGTTTTTGGGCCAAGTT	AGTGCCACACCATTTGCAAC	20/20	59.9/ 59.9	50/50	200
SmGSTZ2	Smechr0101620.1	E01	GGAGGAAAGGGTTGGTCCTG	CTGCAATTTGGGGTGCCAAA	20/20	60/59.9	60/50	161
SmGSTF1	Smechr0201996.1	E02	AAGCCACCTCCCTAGCCTTA	AGGTCCAACACTTTGCTCCA	20	60/59.4	55/50	132
SmGSTU16	Smechr0900527.1	E09	TGGAAGGATGGGTCACCTCT	AGTTCTCCAATGGCTTTCACCT	20/22	59.9/59.9	55/45.5	155
SmGSTU11	Smechr0900520.1	E09	GCACTTTGGCTGGGAGTTCT	CGCTGAACGTAGGCTTGGTA	20	60.5 /60.1	55/55	164
SmGSTU22	Smechr1000367.1	E10	AGTGCCGGTTCTTGTTCACA	TCCCCCATCCATACCTTTACAC	20/22	59.2/60.1	50/50	192
SmGSTU18	Smechr0901584.1	E09	GAAGAGCAAGCCAAGGCAAC	ACCACAAAGCAATCCACCCA	20/20	60/60.1	55/50	139
SmGSTU25	Smechr1002369.1	E10	ACCAGCAGTGTGGAAAGCTT	CGATGTCGTCTCCCCCAAAA	20/20	60.1/60	50/55	131
SmActin	Smechr1001310.1	E10	CACTTAGCACCTTCCAGCAGATGT	GTACAACAGCAGACCTGAGTTCACT	24/25	60/59.5	55/60	175
